# Supplementary material for: Comparing learners’ knowledge, behaviors, and attitudes between two instructional modes of computer programming in secondary education
Source: Int J STEM Educ. 2021 Sep 23;8(1):54. doi: 10.1186/s40594-021-00311-1 (PMC8460195; doi:10.1186/s40594-021-00311-1)
Supplement: Supplementary file 1 — Additional file 1. Behavior data for the IDL mode. [file 40594_2021_311_MOESM1_ESM.csv]

time	code
8'00	LtT
8'00	DwP
8'00	AnQ
8'00	TN
8'00	IB
8'05	LtT
8'05	DwP
8'05	AnQ
8'05	TN
8'10	LtT
8'10	TN
8'10	IB
8'15	LtT
8'15	DwP
8'15	TN
8'20	LtT
8'20	DwP
8'20	AnQ
8'20	TN
8'25	LtT
8'25	DwP
8'25	AnQ
8'25	TN
8'30	LtT
8'30	AsQ
8'30	AnQ
8'30	TN
8'35	LtT
8'35	TN
8'40	LtT
8'40	TN
8'40	IB
8'45	LtT
8'45	TN
8'45	IB
8'50	LtT
8'50	TN
8'50	IB
8'55	LtT
8'55	TN
8'55	IB
9'00	LtT
9'00	AsQ
9'00	TN
9'05	LtT
9'05	TN
9'10	LtT
9'15	LtT
9'15	DwP
9'15	TN
9'20	LtT
9'20	TN
9'25	LtT
9'25	DwP
9'25	IB
9'30	LtT
9'30	DwP
9'30	TN
9'35	LtT
9'35	TN
9'40	LtT
9'40	TN
9'45	LtT
9'45	TN
9'50	LtT
9'50	AsQ
9'50	TN
9'55	LtT
9'55	TN
10'00	LtT
10'00	TN
10'05	LtT
10'05	DwP
10'05	TN
10'10	LtT
10'10	AsQ
10'10	TN
10'15	LtT
10'15	AsQ
10'15	TN
10'20	LtT
10'20	TN
10'25	LtT
10'25	DwP
10'25	TN
10'30	LtT
10'30	DwP
10'30	TN
10'35	LtT
10'35	DwP
10'35	TN
10'40	LtT
10'40	DwP
10'40	TN
10'45	LtT
10'45	DwP
10'45	TN
10'50	LtT
10'50	DwP
10'50	TN
10'55	LtT
10'55	TN
11'00	LtT
11'00	TN
11'05	LtT
11'05	TN
11'10	LtT
11'10	DwP
11'10	AnQ
11'10	TN
11'15	LtT
11'15	DwP
11'15	AnQ
11'15	TN
11'20	LtT
11'20	TN
11'25	LtT
11'25	DwP
11'25	AnQ
11'25	TN
11'25	IB
11'30	LtT
11'30	AnQ
11'30	TN
11'35	LtT
11'35	TN
11'40	LtT
11'40	AsQ
11'40	TN
11'45	LtT
11'45	AsQ
11'45	TN
11'50	LtT
11'50	TN
11'55	LtT
11'55	DwP
11'55	TN
12'00	LtT
12'00	DwP
12'00	AsQ
12'00	TN
12'05	LtT
12'05	DwP
12'05	TN
12'10	LtT
12'10	TN
12'15	LtT
12'15	TN
12'20	LtT
12'20	TN
12'25	LtT
12'25	TN
12'30	LtT
12'30	TN
12'35	LtT
12'35	DwP
12'35	TN
12'40	LtT
12'40	DwP
12'40	TN
12'45	LtT
12'45	DwP
12'45	TN
12'50	LtT
12'50	DwP
12'50	AsQ
12'50	TN
12'55	LtT
12'55	DwP
12'55	AsQ
12'55	TN
13'00	LtT
13'00	DwP
13'00	AsQ
13'00	TN
13'05	LtT
13'05	AsQ
13'05	TN
13'10	LtT
13'10	AsQ
13'10	TN
13'15	LtT
13'15	TN
13'20	LtT
13'20	TN
13'25	LtT
13'25	AsQ
13'25	TN
13'30	LtT
13'30	AsQ
13'30	TN
13'30	IB
13'35	LtT
13'35	DwP
13'35	AsQ
13'35	TN
13'35	IB
13'40	LtT
13'40	AsQ
13'40	TN
13'40	IB
13'45	LtT
13'45	AsQ
13'45	TN
13'45	IB
13'50	LtT
13'50	AsQ
13'50	TN
13'55	LtT
13'55	AsQ
13'55	TN
14'00	LtT
14'00	AsQ
14'00	TN
14'05	LtT
14'05	DwP
14'05	AsQ
14'05	TN
14'10	LtT
14'10	AsQ
14'10	TN
14'15	LtT
14'15	AnQ
14'15	TN
14'20	LtT
14'20	AnQ
14'20	TN
14'25	LtT
14'25	AnQ
14'25	TN
14'30	LtT
14'30	AnQ
14'30	TN
14'35	LtT
14'35	AnQ
14'35	TN
14'40	LtT
14'40	AnQ
14'40	TN
14'45	LtT
14'45	AnQ
14'45	TN
14'50	LtT
14'50	AnQ
14'50	TN
14'55	LtT
14'55	AnQ
14'55	TN
14'55	IB
15'00	LtT
15'00	DwP
15'00	AnQ
15'00	TN
15'05	LtT
15'05	DwP
15'05	TN
15'10	LtT
15'10	TN
15'10	IB
15'15	LtT
15'15	TN
15'15	IB
15'20	LtT
15'20	TN
15'20	IB
15'25	LtT
15'25	DwP
15'25	TN
15'25	IB
15'30	LtT
15'30	DwP
15'30	TN
15'35	LtT
15'35	DwP
15'35	TN
15'40	LtT
15'40	DwP
15'40	TN
15'45	LtT
15'45	DwP
15'45	TN
15'50	LtT
15'55	LtT
16'00	LtT
16'00	TN
16'05	LtT
16'05	TN
16'10	LtT
16'10	TN
16'10	IB
16'15	LtT
16'15	TN
16'15	IB
16'20	LtT
16'20	AsQ
16'20	IB
16'25	LtT
16'25	DwP
16'25	AsQ
16'25	IB
16'30	LtT
16'30	AsQ
16'35	LtT
16'35	DwP
16'35	AsQ
16'40	LtT
16'40	DwP
16'40	TN
16'45	LtT
16'45	DwP
16'45	TN
16'50	LtT
16'50	DwP
16'50	AsQ
16'55	LtT
16'55	DwP
16'55	AsQ
17'00	LtT
17'00	AsQ
17'00	TN
17'05	LtT
17'05	TN
17'10	LtT
17'10	TN
17'15	LtT
17'15	TN
17'15	AsQ
17'20	LtT
17'20	TN
17'25	LtT
17'25	DwP
17'25	AsQ
17'25	TN
17'25	IB
17'30	LtT
17'30	DwP
17'30	TN
17'30	IB
17'35	LtT
17'35	TN
17'35	IB
17'40	LtT
17'40	TN
17'40	IB
17'45	LtT
17'45	TN
17'45	IB
17'50	LtT
17'50	TN
17'55	LtT
17'55	TN
18'00	LtT
18'00	AsQ
18'00	TN
18'05	LtT
18'05	DwP
18'05	TN
18'10	LtT
18'10	DwP
18'10	AsQ
18'10	TN
18'15	LtT
18'15	AsQ
18'15	TN
18'20	LtT
18'20	DwP
18'20	AsQ
18'20	TN
18'25	LtT
18'25	AnQ
18'25	TN
18'30	LtT
18'30	AnQ
18'30	TN
18'35	LtT
18'35	DwP
18'35	AsQ
18'35	TN
18'40	LtT
18'40	DwP
18'40	AsQ
18'40	TN
18'45	LtT
18'45	AsQ
18'45	TN
18'50	LtT
18'50	DwP
18'50	TN
18'55	LtT
18'55	TN
19'00	LtT
19'00	AsQ
19'00	TN
19'05	LtT
19'05	AsQ
19'05	TN
19'10	LtT
19'10	AsQ
19'10	TN
19'15	LtT
19'15	AsQ
19'15	TN
19'20	LtT
19'20	AsQ
19'20	TN
19'25	LtT
19'25	AnQ
19'25	TN
19'30	LtT
19'30	AnQ
19'30	TN
19'35	LtT
19'35	AsQ
19'35	TN
19'40	LtT
19'40	AsQ
19'40	TN
19'45	LtT
19'45	TN
19'50	LtT
19'50	DwP
19'50	TN
19'55	LtT
19'55	DwP
19'55	TN
20'00	LtT
20'00	DwP
20'00	AsQ
20'00	TN
20'05	LtT
20'05	DwP
20'05	AnQ
20'05	TN
20'10	LtT
20'10	DwP
20'10	AnQ
20'10	TN
20'15	LtT
20'15	DwP
20'15	AnQ
20'15	TN
20'20	LtT
20'20	AnQ
20'20	TN
20'25	LtT
20'25	AsQ
20'25	TN
20'30	LtT
20'30	AsQ
20'30	TN
20'35	LtT
20'35	DwP
20'35	AsQ
20'35	TN
20'40	LtT
20'40	AnQ
20'40	TN
20'45	LtT
20'45	AnQ
20'45	TN
20'50	LtT
20'50	AnQ
20'50	TN
20'50	LtT
20'50	AnQ
20'50	TN
21'05	LtT
21'05	AsQ
21'05	TN
21'10	LtT
21'10	DwP
21'10	TN
21'15	LtT
21'20	LtT
21'25	LtT
21'30	LtT
21'30	DwP
21'30	AsQ
21'35	LtT
21'35	DwP
21'35	AsQ
21'40	LtT
21'40	DwP
21'40	AsQ
21'45	LtT
21'45	DwP
21'45	AsQ
21'50	LtT
21'50	AnQ
21'50	TN
21'50	IB
21'55	LtT
21'55	AnQ
21'55	TN
21'55	IB
22'00	LtT
22'00	AnQ
22'00	TN
22'00	IB
22'05	LtT
22'05	AnQ
22'05	TN
22'05	IB
22'10	LtT
22'10	AnQ
22'10	TN
22'10	IB
22'15	LtT
22'15	AnQ
22'15	TN
22'15	IB
22'20	LtT
22'20	AnQ
22'20	TN
22'20	IB
22'25	LtT
22'25	TN
22'25	IB
22'30	LtT
22'30	TN
22'30	IB
22'35	LtT
22'35	AnQ
22'35	TN
22'35	IB
22'40	LtT
22'40	TN
22'40	IB
22'45	LtT
22'45	TN
22'45	IB
22'50	LtT
22'50	DwP
22'50	TN
22'50	IB
22'55	LtT
22'55	DwP
22'55	TN
22'55	IB
23'00	LtT
23'00	DwP
23'00	TN
23'00	IB
23'05	LtT
23'05	DwP
23'05	TN
23'05	IB
23'10	LtT
23'10	TN
23'10	IB
23'15	LtT
23'15	AsQ
23'15	TN
23'15	IB
23'20	LtT
23'20	AsQ
23'20	TN
23'20	IB
23'25	LtT
23'25	AsQ
23'25	TN
23'25	IB
23'30	LtT
23'30	TN
23'30	IB
23'35	LtT
23'35	TN
23'35	IB
23'40	LtT
23'40	TN
23'40	IB
23'45	LtT
23'45	TN
23'45	IB
23'45	LtT
23'45	DwP
23'45	TN
23'45	IB
23'50	LtT
23'50	DwP
23'50	TN
23'50	IB
23'55	LtT
23'55	TN
23'55	IB
24'00	LtT
24'00	TN
24'00	IB
24'05	LtT
24'05	TN
24'05	IB
24'10	LtT
24'10	TN
24'10	IB
24'15	LtT
24'15	TN
24'15	IB
24'20	LtT
24'20	TN
24'20	IB
24'25	LtT
24'25	TN
24'25	IB
24'30	LtT
24'30	TN
24'30	IB
24'35	LtT
24'35	AnQ
24'35	TN
24'35	IB
24'40	LtT
24'40	TN
24'40	IB
24'45	LtT
24'45	TN
24'45	IB
24'50	LtT
24'50	TN
24'50	IB
24'55	LtT
24'55	AnQ
24'55	TN
24'55	IB
25'00	LtT
25'00	TN
25'00	IB
25'05	LtT
25'05	TN
25'05	IB
25'10	LtT
25'10	TN
25'15	LtT
25'15	TN
25'20	LtT
25'20	AsQ
25'20	TN
25'20	IB
25'25	LtT
25'25	AsQ
25'25	TN
25'25	IB
25'30	LtT
25'30	AsQ
25'30	TN
25'30	IB
25'35	LtT
25'35	TN
25'35	IB
25'40	LtT
25'40	AsQ
25'40	TN
25'40	IB
25'45	LtT
25'45	AsQ
25'45	TN
25'45	IB
25'50	LtT
25'50	AnQ
25'50	TN
25'50	IB
25'55	LtT
25'55	TN
25'55	IB
26'00	LtT
26'00	TN
26'00	IB
26'05	LtT
26'05	DwP
26'05	AsQ
26'05	TN
26'05	IB
26'10	LtT
26'10	DwP
26'10	AsQ
26'10	TN
26'10	IB
26'15	LtT
26'15	DwP
26'15	AsQ
26'15	TN
26'15	IB
26'20	LtT
26'20	DwP
26'20	AsQ
26'20	TN
26'20	IB
26'25	LtT
26'25	DwP
26'25	TN
26'25	IB
26'30	LtT
26'30	DwP
26'30	AsQ
26'30	TN
26'30	IB
26'35	LtT
26'35	TN
26'35	IB
26'40	LtT
26'40	TN
26'40	IB
26'45	LtT
26'45	TN
26'45	IB
26'50	LtT
26'50	DwP
26'50	AsQ
26'50	TN
26'50	IB
26'55	LtT
26'55	DwP
26'55	AsQ
26'55	TN
26'55	IB
27'00	LtT
27'00	DwP
27'00	TN
27'00	IB
27'05	LtT
27'05	DwP
27'05	TN
27'05	IB
27'10	LtT
27'10	DwP
27'10	TN
27'10	IB
27'15	LtT
27'15	DwP
27'15	TN
27'15	IB
27'20	LtT
27'20	DwP
27'20	TN
27'20	IB
27'25	LtT
27'25	DwP
27'25	TN
27'25	IB
27'30	LtT
27'30	TN
27'30	IB
27'35	LtT
27'35	TN
27'40	LtT
27'40	AsQ
27'40	TN
27'45	LtT
27'45	AsQ
27'45	TN
27'50	LtT
27'50	AsQ
27'50	TN
27'55	LtT
27'55	AsQ
27'55	TN
28'00	LtT
28'00	TN
28'05	LtT
28'05	DwP
28'05	TN
28'10	LtT
28'10	DwP
28'10	TN
28'15	LtT
28'15	TN
28'20	LtT
28'20	TN
28'25	LtT
28'25	TN
28'30	LtT
28'30	TN
28'35	LtT
28'35	TN
28'40	LtT
28'40	TN
28'45	LtT
28'45	DwP
28'45	TN
28'50	LtT
28'50	TN
28'50	IB
28'55	LtT
28'55	DwP
28'55	TN
28'55	IB
29'00	LtT
29'00	DwP
29'00	TN
29'00	IB
29'05	LtT
29'05	DwP
29'05	TN
29'05	IB
29'10	LtT
29'10	DwP
29'10	TN
29'10	IB
29'15	LtT
29'15	AsQ
29'15	TN
29'15	IB
29'20	LtT
29'20	TN
29'20	IB
29'25	LtT
29'25	TN
29'25	IB
29'30	LtT
29'30	TN
29'35	LtT
29'35	AsQ
29'35	TN
29'40	LtT
29'40	TN
29'45	LtT
29'45	TN
29'50	LtT
29'50	DwP
29'50	AsQ
29'50	TN
29'55	LtT
29'55	DwP
29'55	TN
29'55	IB
30'00	LtT
30'00	DwP
30'00	TN
30'00	IB
30'05	LtT
30'05	DwP
30'05	TN
30'05	IB
30'10	LtT
30'10	DwP
30'10	TN
30'10	IB
30'15	LtT
30'15	DwP
30'15	TN
30'15	IB
30'20	LtT
30'20	DwP
30'20	TN
30'20	IB
30'25	LtT
30'25	DwP
30'25	TN
30'25	IB
30'30	LtT
30'30	DwP
30'30	TN
30'30	IB
30'35	LtT
30'35	TN
30'40	LtT
30'40	TN
30'45	LtT
30'45	TN
30'50	LtT
30'50	TN
30'55	LtT
30'55	TN
31'00	LtT
31'00	DwP
31'00	TN
31'00	IB
31'05	LtT
31'05	TN
31'05	IB
31'10	LtT
31'10	TN
31'10	IB
31'15	LtT
31'15	AsQ
31'15	TN
31'15	IB
31'20	LtT
31'20	AsQ
31'20	TN
31'25	LtT
31'25	AsQ
31'25	TN
31'30	LtT
31'30	TN
31'35	LtT
31'35	DwP
31'35	AsQ
31'35	TN
31'40	LtT
31'40	DwP
31'40	AsQ
31'40	TN
31'45	LtT
31'45	TN
31'50	LtT
31'50	TN
31'55	LtT
31'55	TN
32'00	LtT
32'00	TN
32'05	LtT
32'05	TN
32'10	LtT
32'10	TN
32'10	IB
32'15	LtT
32'15	AsQ
32'15	TN
32'15	IB
32'20	LtT
32'20	DwP
32'20	TN
32'20	IB
32'25	LtT
32'25	DwP
32'25	TN
32'30	LtT
32'30	DwP
32'30	TN
32'35	LtT
32'35	TN
32'40	LtT
32'40	TN
32'45	LtT
32'45	TN
32'50	LtT
32'50	AsQ
32'50	TN
32'50	IB
32'55	LtT
32'55	DwP
32'55	AsQ
32'55	TN
32'55	IB
33'00	LtT
33'00	TN
33'00	IB
33'05	LtT
33'05	TN
33'05	IB
33'10	LtT
33'10	DwP
33'10	TN
33'10	IB
33'15	LtT
33'15	TN
33'15	IB
33'20	LtT
33'20	TN
33'20	IB
33'25	LtT
33'25	DwP
33'25	TN
33'25	IB
33'30	LtT
33'30	DwP
33'30	TN
33'30	IB
33'35	LtT
33'35	DwP
33'35	TN
33'35	IB
33'40	LtT
33'40	DwP
33'40	IB
33'45	LtT
33'40	DwP
33'40	IB
33'50	LtT
33'50	DwP
33'50	IB
33'55	LtT
33'55	DwP
33'55	AsQ
33'55	TN
34'00	LtT
34'00	AsQ
34'00	TN
34'05	LtT
34'05	DwP
34'05	AsQ
34'05	TN
34'10	LtT
34'10	AsQ
34'10	TN
34'15	LtT
34'15	AsQ
34'15	TN
34'20	LtT
34'20	AsQ
34'20	TN
34'25	LtT
34'25	TN
34'30	LtT
34'30	TN
34'35	LtT
34'35	TN
34'40	LtT
34'40	AsQ
34'40	TN
34'45	LtT
34'45	AsQ
34'45	TN
34'50	LtT
34'50	AsQ
34'50	TN
34'55	LtT
34'55	DwP
34'55	AsQ
34'55	TN
35'00	LtT
35'00	TN
35'05	LtT
35'05	DwP
35'05	TN
35'10	LtT
35'10	AsQ
35'10	TN
35'15	LtT
35'15	TN
35'20	LtT
35'20	DwP
35'20	AsQ
35'20	TN
35'25	LtT
35'25	DwP
35'25	TN
35'30	LtT
35'30	TN
35'35	LtT
35'35	TN
35'40	LtT
35'40	AnQ
35'40	TN
35'45	LtT
35'45	AsQ
35'45	TN
35'50	LtT
35'50	AsQ
35'50	TN
35'55	LtT
35'55	AsQ
35'55	TN
36'00	LtT
36'00	AsQ
36'00	TN
36'00	IB
36'05	LtT
36'05	AsQ
36'05	TN
36'10	LtT
36'10	AsQ
36'10	TN
36'15	LtT
36'15	AsQ
36'15	TN
36'20	LtT
36'20	TN
36'25	LtT
36'25	TN
36'30	LtT
36'30	TN
36'35	LtT
36'35	TN
36'40	LtT
36'40	TN
36'45	LtT
36'45	TN
36'45	IB
36'50	LtT
36'50	TN
36'55	LtT
36'55	TN
37'00	LtT
37'00	AsQ
37'00	TN
37'05	LtT
37'05	AsQ
37'05	TN
37'10	LtT
37'10	AsQ
37'10	TN
37'15	LtT
37'15	AnQ
37'15	TN
37'20	LtT
37'20	AnQ
37'20	TN
37'25	LtT
37'25	AnQ
37'25	TN
37'30	LtT
37'30	AsQ
37'30	TN
37'35	LtT
37'35	AsQ
37'35	TN
37'40	LtT
37'40	AsQ
37'40	TN
37'45	LtT
37'45	TN
37'50	LtT
37'50	DwP
37'50	TN
37'55	LtT
37'55	DwP
37'55	TN
38'00	LtT
38'00	DwP
38'00	TN
38'05	LtT
38'05	TN
38'10	LtT
38'10	TN
38'15	LtT
38'15	TN
38'20	LtT
38'20	TN
38'25	LtT
38'25	TN
38'30	LtT
38'30	TN
38'35	LtT
38'35	TN
38'40	LtT
38'40	TN
38'45	LtT
38'45	TN
38'50	LtT
38'50	DwP
38'50	TN
38'55	LtT
38'55	DwP
38'55	TN
39'00	LtT
39'00	DwP
39'00	TN
39'05	LtT
39'05	TN
39'05	IB
39'10	LtT
39'10	TN
39'10	IB
39'15	LtT
39'15	TN
39'15	IB
39'20	LtT
39'20	TN
39'20	IB
39'25	LtT
39'25	TN
39'25	IB
39'30	LtT
39'30	TN
39'35	LtT
39'35	DwP
39'35	TN
39'40	LtT
39'40	DwP
39'40	TN
39'45	LtT
39'45	TN
39'45	IB
39'50	LtT
39'50	AsQ
39'50	TN
39'55	LtT
39'55	TN
40'00	LtT
40'00	AsQ
40'00	TN
40'05	LtT
40'05	DwP
40'05	AsQ
40'05	TN
40'05	IB
40'10	LtT
40'10	DwP
40'10	AsQ
40'10	TN
40'15	LtT
40'15	DwP
40'15	AsQ
40'15	TN
40'20	LtT
40'20	DwP
40'20	TN
40'25	LtT
40'25	DwP
40'25	TN
40'30	LtT
40'30	DwP
40'30	AsQ
40'30	TN
40'35	LtT
40'35	DwP
40'35	AsQ
40'35	TN
40'40	LtT
40'40	AsQ
40'45	LtT
40'45	AsQ
40'50	LtT
40'50	TN
40'55	LtT
40'55	AsQ
41'00	LtT
41'05	LtT
41'10	LtT
41'10	TN
41'15	LtT
41'15	TN
41'20	LtT
41'20	AsQ
41'20	TN
41'25	LtT
41'25	AsQ
41'25	TN
41'30	LtT
41'30	AsQ
41'30	TN
41'35	LtT
41'35	AsQ
41'35	TN
41'40	LtT
41'40	AsQ
41'40	TN
41'45	LtT
41'45	TN
41'50	LtT
41'50	TN
41'55	LtT
41'55	TN
42'00	LtT
42'00	AnQ
42'00	TN
42'00	IB
42'05	LtT
42'05	DwP
42'05	AnQ
42'05	TN
42'05	IB
42'10	LtT
42'10	TN
42'15	LtT
42'15	TN
42'20	LtT
42'20	DwP
42'20	TN
42'25	LtT
42'25	DwP
42'25	TN
42'30	LtT
42'30	DwP
42'30	TN
42'35	LtT
42'35	TN
42'40	LtT
42'40	TN
42'45	LtT
42'45	DwP
42'45	TN
42'50	LtT
42'50	DwP
42'50	TN
42'55	LtT
42'55	DwP
42'55	TN
43'00	LtT
43'00	DwP
43'00	TN
43'05	LtT
43'05	TN
43'10	LtT
43'10	TN
43'15	LtT
43'15	TN
43'20	LtT
43'20	DwP
43'20	TN
43'25	LtT
43'25	DwP
43'25	TN
43'30	LtT
43'30	TN
43'35	LtT
43'35	AnQ
43'35	TN
43'35	IB
43'40	LtT
43'40	AnQ
43'40	TN
43'40	IB
43'45	LtT
43'45	AnQ
43'45	TN
43'45	IB
43'50	LtT
43'50	AnQ
43'50	TN
43'50	IB
43'55	LtT
43'55	TN
43'55	IB
44'00	LtT
44'00	TN
44'00	IB
44'05	LtT
44'05	TN
44'05	IB
44'10	LtT
44'10	TN
44'15	LtT
44'15	TN
44'20	LtT
44'20	AsQ
44'20	TN
44'25	LtT
44'25	AsQ
44'25	TN
44'25	IB
44'30	LtT
44'30	AsQ
44'30	TN
44'35	LtT
44'35	TN
44'40	LtT
44'40	TN
44'45	LtT
44'45	TN
44'50	LtT
44'50	TN
44'55	LtT
44'55	TN
45'00	LtT
45'00	TN
45'05	LtT
45'05	TN
45'10	LtT
45'10	TN
45'10	IB
45'15	LtT
45'15	TN
45'15	IB
45'20	LtT
45'20	TN
45'20	IB
45'25	LtT
45'25	TN
45'25	IB
45'30	LtT
45'30	TN
45'35	LtT
45'35	TN
45'40	LtT
45'40	TN
45'45	LtT
45'45	TN
45'50	LtT
45'55	LtT
45'55	AsQ
46'00	LtT
46'00	TN
46'05	LtT
46'05	TN
46'10	LtT
46'10	IB
46'15	LtT
46'15	AnQ
46'15	TN
46'15	IB
46'20	LtT
46'20	AsQ
46'20	TN
46'25	LtT
46'30	LtT
46'30	TN
46'35	LtT
46'35	TN
46'40	LtT
46'40	TN
46'45	LtT
46'45	TN
46'50	LtT
46'50	TN
46'55	LtT
46'55	TN
47'00	LtT
47'00	TN
47'00	IB
47'05	LtT
47'05	TN
47'05	IB
47'10	LtT
47'10	TN
47'10	IB
47'15	LtT
47'15	TN
47'20	LtT
47'20	TN
47'25	LtT
47'25	AsQ
47'25	TN
47'30	LtT
47'30	AsQ
47'30	TN
47'35	LtT
47'35	AsQ
47'35	TN
47'40	LtT
47'40	AsQ
47'40	TN
47'45	LtT
47'45	TN
47'50	LtT
47'50	TN
47'55	LtT
47'55	TN
48'00	LtT
48'00	AnQ
48'00	TN
48'05	LtT
48'05	AnQ
48'05	TN
48'10	LtT
48'10	AnQ
48'10	TN
48'15	LtT
48'15	AnQ
48'15	TN
48'15	LtT
48'15	AnQ
48'15	TN
48'20	LtT
48'20	TN
48'25	LtT
48'25	TN
48'30	LtT
48'30	TN
48'35	LtT
48'35	TN
48'40	LtT
48'40	TN
48'45	LtT
48'45	TN
48'50	LtT
48'50	TN
