# Supplementary material for: Comparing learners’ knowledge, behaviors, and attitudes between two instructional modes of computer programming in secondary education
Source: Int J STEM Educ. 2021 Sep 23;8(1):54. doi: 10.1186/s40594-021-00311-1 (PMC8460195; doi:10.1186/s40594-021-00311-1)
Supplement: Supplementary file 2 — Additional file 2. Behavior data for the UPP mode. [file 40594_2021_311_MOESM2_ESM.csv]

time	code
5'00	LtT
5'00	DwP
5'00	AnQ
5'00	TN
5'05	LtT
5'05	DwP
5'05	TN
5'10	LtT
5'10	DwP
5'10	TN
5'15	LtT
5'15	DwP
5'15	TN
5'20	LtT
5'20	DwP
5'25	LtT
5'25	DwP
5'30	LtT
5'30	DwP
5'30	AsQ
5'30	TN
5'35	LtT
5'35	DwP
5'35	AsQ
5'40	LtT
5'40	DwP
5'40	AsQ
5'40	AnQ
5'40	TN
5'40	IB
5'45	LtT
5'45	DwP
5'45	AsQ
5'45	TN
5'45	IB
5'50	LtT
5'50	DwP
5'50	TN
5'50	IB
5'55	LtT
5'55	DwP
5'55	TN
5'55	IB
6'00	LtT
6'00	DwP
6'00	TN
6'00	IB
6'05	LtT
6'05	DwP
6'05	TN
6'05	IB
6'10	LtT
6'10	TN
6'15	LtT
6'15	DwP
6'15	AsQ
6'15	AnQ
6'20	LtT
6'20	DwP
6'20	AsQ
6'20	AnQ
6'25	LtT
6'25	DwP
6'25	AsQ
6'25	AnQ
6'25	TN
6'25	IB
6'30	LtT
6'30	DwP
6'30	TN
6'30	IB
6'35	LtT
6'35	DwP
6'35	TN
6'35	IB
6'40	LtT
6'40	DwP
6'40	TN
6'40	IB
6'45	LtT
6'45	DwP
6'45	TN
6'45	IB
6'50	LtT
6'50	DwP
6'50	AnQ
6'50	TN
6'50	IB
6'55	LtT
6'55	DwP
6'55	AnQ
6'55	TN
6'55	IB
7'00	LtT
7'00	DwP
7'00	TN
7'05	LtT
7'05	DwP
7'05	AsQ
7'05	TN
7'10	LtT
7'10	DwP
7'10	AsQ
7'10	TN
7'15	LtT
7'15	DwP
7'15	TN
7'20	LtT
7'20	DwP
7'20	TN
7'25	LtT
7'25	DwP
7'25	TN
7'30	LtT
7'30	DwP
7'30	TN
7'35	LtT
7'35	DwP
7'40	LtT
7'40	DWP
7'40	TN
7'45	LtT
7'45	DWP
7'45	AnQ
7'45	TN
7'50	LtT
7'50	AnQ
7'50	TN
7'55	LtT
7'55	DwP
7'55	AnQ
7'55	TN
8'00	LtT
8'00	AnQ
8'00	TN
8'05	LtT
8'05	AnQ
8'05	TN
8'10	LtT
8'10	AnQ
8'10	TN
8'10	IB
8'15	LtT
8'15	TN
8'20	LtT
8'20	AnQ
8'20	TN
8'25	LtT
8'25	AnQ
8'25	TN
8'25	IB
8'30	LtT
8'30	DwP
8'30	TN
8'30	IB
8'35	LtT
8'35	TN
8'40	LtT
8'40	DwP
8'40	TN
8'40	IB
8'45	LtT
8'45	TN
8'45	IB
8'50	LtT
8'50	DwP
8'50	TN
8'50	IB
8'55	LtT
8'55	DwP
8'55	TN
9'00	LtT
9'00	DwP
9'00	TN
9'05	LtT
9'05	DwP
9'05	TN
9'10	LtT
9'10	DwP
9'10	TN
9'15	LtT
9'15	DwP
9'15	TN
9'20	LtT
9'20	DwP
9'20	TN
9'20	IB
9'25	LtT
9'25	DwP
9'25	TN
9'25	IB
9'30	LtT
9'30	TN
9'30	IB
9'35	LtT
9'35	DwP
9'35	TN
9'35	IB
9'40	LtT
9'40	DwP
9'40	TN
9'45	IB
9'45	LtT
9'45	DwP
9'45	TN
9'45	IB
9'50	LtT
9'50	DwP
9'50	TN
9'55	LtT
9'55	DwP
9'55	TN
10'00	LtT
10'00	DwP
10'00	TN
10'05	LtT
10'05	DwP
10'05	TN
10'10	LtT
10'10	DwP
10'10	TN
10'15	LtT
10'15	DwP
10'15	TN
10'20	LtT
10'20	DwP
10'20	TN
10'25	LtT
10'25	DwP
10'25	TN
10'30	LtT
10'30	DwP
10'30	TN
10'35	LtT
10'35	DwP
10'35	TN
10'40	LtT
10'40	DwP
10'40	TN
10'45	LtT
10'45	DwP
10'45	TN
10'50	LtT
10'50	DwP
10'50	TN
10'55	LtT
10'55	DwP
10'55	TN
11'00	LtT
11'00	TN
11'05	LtT
11'10	LtT
11'10	DwP
11'15	LtT
11'20	LtT
11'20	DWP
11'25	LtT
11'25	DWP
11'30	LtT
11'30	DWP
11'35	LtT
11'35	DWP
11'40	LtT
11'40	DwP
11'40	TN
11'40	IB
11'45	LtT
11'45	DwP
11'45	TN
11'50	LtT
11'50	DwP
11'50	TN
11'55	LtT
11'55	DwP
11'55	TN
12'00	LtT
12'00	DwP
12'00	TN
12'05	LtT
12'05	DwP
12'05	TN
12'10	LtT
12'10	DwP
12'10	TN
12'15	LtT
12'15	DwP
12'15	TN
12'20	LtT
12'20	DwP
12'20	TN
12'25	LtT
12'25	DwP
12'25	TN
12'30	LtT
12'30	DwP
12'30	TN
12'35	LtT
12'35	DwP
12'35	TN
12'40	LtT
12'40	DwP
12'40	TN
12'45	LtT
12'45	DwP
12'45	TN
12'50	LtT
12'50	DwP
12'50	TN
12'55	LtT
12'55	DwP
12'55	TN
13'00	LtT
13'00	DwP
13'00	TN
13'05	LtT
13'05	DwP
13'05	TN
13'10	LtT
13'10	DwP
13'10	TN
13'15	LtT
13'15	DwP
13'15	TN
13'20	LtT
13'20	DwP
13'20	TN
13'25	LtT
13'25	DwP
13'25	TN
13'30	LtT
13'30	DwP
13'30	TN
13'35	LtT
13'35	DwP
13'35	TN
13'40	LtT
13'40	DwP
13'40	TN
13'45	LtT
13'45	DwP
13'45	TN
13'50	LtT
13'50	DwP
13'50	TN
13'55	LtT
13'55	DwP
13'55	TN
14'00	LtT
14'00	DwP
14'00	TN
14'05	LtT
14'05	DwP
14'10	LtT
14'10	DwP
14'10	IB
14'15	LtT
14'15	DwP
14'15	IB
14'20	LtT
14'20	DwP
14'25	LtT
14'25	DwP
14'30	LtT
14'30	DwP
14'35	LtT
14'35	DwP
14'40	LtT
14'45	LtT
14'45	DwP
14'50	LtT
14'50	DwP
14'55	LtT
14'55	DwP
15'00	LtT
15'00	DwP
15'05	LtT
15'05	DwP
15'10	LtT
15'10	DwP
15'15	LtT
15'15	DwP
15'20	LtT
15'20	DwP
15'25	LtT
15'25	DwP
15'30	LtT
15'35	LtT
15'40	LtT
15'45	LtT
15'45	DwP
15'45	TN
15'50	LtT
15'50	DwP
15'50	TN
15'55	LtT
15'55	DwP
15'55	TN
16'00	LtT
16'00	DwP
16'00	TN
16'05	LtT
16'05	TN
16'10	LtT
16'10	DWP
16'10	TN
16'15	LtT
16'15	DWP
16'15	TN
16'20	LtT
16'20	DWP
16'20	TN
16'25	LtT
16'25	DWP
16'25	TN
16'30	LtT
16'30	DWP
16'30	TN
16'35	LtT
16'35	TN
16'40	LtT
16'40	DwP
16'40	TN
16'45	LtT
16'45	DwP
16'45	TN
16'50	LtT
16'50	TN
16'55	LtT
16'55	TN
17'00	LtT
17'00	DwP
17'00	TN
17'05	LtT
17'05	DwP
17'05	TN
17'10	LtT
17'10	DwP
17'10	TN
17'15	LtT
17'15	DwP
17'15	TN
17'20	LtT
17'20	DwP
17'20	TN
17'25	LtT
17'25	DwP
17'30	LtT
17'30	DwP
17'35	LtT
17'35	DwP
17'40	LtT
17'40	DwP
17'40	TN
17'45	LtT
17'45	DwP
17'45	TN
17'50	LtT
17'50	DwP
17'50	TN
17'55	LtT
17'55	TN
18'00	LtT
18'00	DwP
18'00	TN
18'05	LtT
18'05	DwP
18'05	TN
18'05	IB
18'10	LtT
18'10	DwP
18'10	TN
18'10	IB
18'15	LtT
18'15	DwP
18'15	TN
18'15	IB
18'20	LtT
18'20	DwP
18'20	TN
18'20	IB
18'25	LtT
18'25	DwP
18'25	TN
18'30	LtT
18'30	DwP
18'30	TN
18'35	LtT
18'35	DwP
18'35	TN
18'40	LtT
18'40	DwP
18'40	TN
18'45	LtT
18'45	DwP
18'45	TN
18'45	IB
18'50	LtT
18'50	DwP
18'50	TN
18'50	IB
18'55	LtT
18'55	DwP
18'55	TN
18'55	IB
19'00	LtT
19'00	DwP
19'00	TN
19'05	LtT
19'05	DwP
19'05	TN
19'10	LtT
19'10	DwP
19'10	TN
19'15	LtT
19'15	DwP
19'15	TN
19'20	LtT
19'20	DwP
19'20	TN
19'25	LtT
19'25	DwP
19'25	TN
19'30	LtT
19'30	DwP
19'30	TN
19'35	LtT
19'35	DwP
19'35	TN
19'40	LtT
19'40	DwP
19'40	TN
19'45	LtT
19'45	DwP
19'45	TN
19'50	LtT
19'50	DwP
19'50	TN
19'55	LtT
19'55	DwP
19'55	TN
20'00	LtT
20'00	DwP
20'00	TN
20'05	LtT
20'05	DwP
20'05	TN
20'10	LtT
20'10	DwP
20'10	TN
20'15	LtT
20'15	DwP
20'15	TN
20'15	IB
20'20	LtT
20'20	TN
20'25	LtT
20'25	DwP
20'25	TN
20'30	LtT
20'30	DwP
20'30	TN
20'35	LtT
20'35	DwP
20'35	TN
20'40	LtT
20'40	DwP
20'40	TN
20'45	LtT
20'45	DwP
20'45	TN
20'50	LtT
20'50	DwP
20'50	TN
21'00	LtT
21'00	DwP
21'00	TN
21'05	LtT
21'05	DwP
21'05	TN
21'10	LtT
21'10	DwP
21'10	TN
21'15	LtT
21'15	DwP
21'15	TN
21'20	LtT
21'20	DwP
21'20	TN
21'25	LtT
21'25	DwP
21'25	TN
21'30	LtT
21'30	DwP
21'30	TN
21'35	LtT
21'35	TN
21'40	LtT
21'40	DwP
21'40	TN
21'45	LtT
21'45	DwP
21'45	TN
21'50	LtT
21'50	DwP
21'50	TN
21'55	LtT
21'55	DwP
21'55	TN
22'00	LtT
22'00	TN
22'05	LtT
22'05	DwP
22'05	TN
22'10	LtT
22'10	DwP
22'10	TN
22'15	LtT
22'15	DwP
22'15	TN
22'20	LtT
22'20	DwP
22'20	TN
22'25	LtT
22'25	DwP
22'25	TN
22'30	LtT
22'30	DwP
22'30	TN
22'35	LtT
22'35	TN
22'40	LtT
22'40	DwP
22'40	TN
22'40	IB
22'45	LtT
22'45	DWP
22'50	LtT
22'50	DWP
22'55	LtT
22'55	DWP
23'00	LtT
23'00	DWP
23'05	LtT
23'05	DWP
23'10	LtT
23'10	DWP
23'15	LtT
23'15	DWP
23'15	TN
23'20	LtT
23'20	DWP
23'20	TN
23'25	LtT
23'25	DWP
23'25	TN
23'30	LtT
23'30	DWP
23'30	TN
23'35	LtT
23'35	DWP
23'40	LtT
23'40	DWP
23'45	LtT
23'45	DWP
23'50	LtT
23'50	DWP
23'55	LtT
23'55	DWP
24'00	LtT
24'00	DWP
24'05	LtT
24'10	LtT
24'10	DWP
24'15	LtT
24'15	DWP
24'20	LtT
24'20	DWP
24'25	LtT
24'25	DWP
24'30	LtT
24'30	DWP
24'35	LtT
24'35	DWP
24'40	LtT
24'45	LtT
24'45	DWP
24'50	LtT
24'50	DWP
24'55	LtT
24'55	DWP
25'00	LtT
25'00	DWP
25'05	LtT
25'05	DwP
25'05	AnQ
25'10	LtT
25'10	DwP
25'10	AnQ
25'20	LtT
25'20	DwP
25'25	LtT
25'25	DwP
25'30	LtT
25'30	DwP
25'30	AnQ
25'35	LtT
25'35	DwP
25'35	TN
25'40	LtT
25'40	DwP
25'40	TN
25'45	LtT
25'45	DwP
25'45	TN
25'50	LtT
25'50	DwP
25'50	TN
25'55	LtT
25'55	DwP
25'55	TN
26'00	LtT
26'00	DwP
26'00	AnQ
26'00	TN
26'05	LtT
26'05	AnQ
26'10	LtT
26'10	AnQ
26'15	LtT
26'15	AnQ
26'20	LtT
26'20	DWP
26'20	AsQ
26'25	LtT
26'25	DWP
26'25	AnQ
26'30	LtT
26'30	DWP
26'35	LtT
26'35	DWP
26'35	TN
26'40	LtT
26'40	TN
26'45	LtT
26'45	TN
26'50	LtT
26'50	TN
26'55	LtT
26'55	DWP
26'55	TN
27'00	LtT
27'00	DWP
27'00	TN
27'05	LtT
27'05	DWP
27'05	TN
27'10	LtT
27'10	DwP
27'15	LtT
27'15	DwP
27'20	LtT
27'20	DwP
27'25	LtT
27'25	DwP
27'30	LtT
27'35	LtT
27'40	LtT
27'40	DwP
27'45	LtT
27'45	DwP
27'50	LtT
27'50	DwP
27'50	TN
27'55	LtT
27'55	DwP
27'55	TN
28'00	LtT
28'00	DwP
28'00	TN
28'05	LtT
28'05	TN
28'10	LtT
28'15	LtT
28'20	LtT
28'25	LtT
28'25	DwP
28'25	TN
28'30	LtT
28'30	DwP
28'30	TN
28'35	LtT
28'35	DwP
28'35	TN
28'40	LtT
28'40	DwP
28'40	TN
28'45	LtT
28'45	DwP
28'45	TN
28'50	LtT
28'50	DwP
28'50	TN
28'55	LtT
28'55	DwP
28'55	TN
29'00	LtT
29'00	DwP
29'00	TN
29'05	LtT
29'05	DwP
29'05	TN
29'10	LtT
29'10	DwP
29'10	TN
29'15	LtT
29'15	DwP
29'15	TN
29'20	LtT
29'20	DwP
29'20	TN
29'25	LtT
29'25	DwP
29'25	TN
29'30	LtT
29'30	DwP
29'30	TN
29'35	LtT
29'35	DwP
29'35	TN
29'40	LtT
29'40	DwP
29'40	TN
29'45	LtT
29'45	DwP
29'45	TN
29'50	LtT
29'50	DwP
29'50	TN
29'55	LtT
29'55	DwP
29'55	TN
30'00	LtT
30'00	DwP
30'00	TN
30'05	LtT
30'05	DwP
30'05	TN
30'10	LtT
30'10	DwP
30'10	TN
30'15	LtT
30'15	DwP
30'15	TN
30'20	LtT
30'20	DwP
30'20	TN
30'25	LtT
30'25	DwP
30'25	TN
30'30	LtT
30'30	DwP
30'30	TN
30'35	LtT
30'35	DwP
30'35	TN
30'40	LtT
30'40	DwP
30'40	TN
30'45	LtT
30'45	DwP
30'45	TN
30'50	LtT
30'50	DwP
30'50	TN
30'55	LtT
30'55	DwP
30'55	TN
31'00	LtT
31'00	DwP
31'00	TN
31'05	LtT
31'05	DwP
31'05	TN
31'10	LtT
31'10	DwP
31'10	TN
31'15	LtT
31'15	DwP
31'15	TN
31'20	LtT
31'20	DwP
31'20	TN
31'25	LtT
31'25	TN
31'30	LtT
31'30	DwP
31'30	TN
31'35	LtT
31'40	LtT
31'45	LtT
31'45	DwP
31'45	TN
31'50	LtT
31'50	DwP
31'50	TN
31'55	LtT
31'55	TN
32'00	LtT
32'00	TN
32'05	LtT
32'05	DwP
32'05	TN
32'10	LtT
32'10	DwP
32'10	TN
32'15	LtT
32'15	DwP
32'15	AnQ
32'15	TN
32'20	LtT
32'20	DwP
32'20	AnQ
32'20	TN
32'25	LtT
32'25	DwP
32'25	TN
32'30	LtT
32'30	DwP
32'30	TN
32'35	LtT
32'35	DwP
32'35	TN
32'40	LtT
32'40	DwP
32'40	AnQ
32'40	TN
32'45	LtT
32'45	DwP
32'45	AnQ
32'45	TN
32'50	LtT
32'50	DwP
32'50	AnQ
32'50	TN
32'55	LtT
32'55	DwP
32'55	AnQ
32'55	TN
33'00	LtT
33'00	DwP
33'00	AnQ
33'00	TN
33'05	LtT
33'05	DwP
33'05	AnQ
33'05	TN
33'10	LtT
33'10	DwP
33'10	TN
33'15	LtT
33'15	TN
33'20	LtT
33'20	TN
33'25	LtT
33'25	TN
33'30	LtT
33'30	TN
33'35	LtT
33'35	TN
33'40	LtT
33'40	TN
33'45	LtT
33'45	DwP
33'45	TN
33'50	LtT
33'50	DwP
33'50	TN
33'55	LtT
33'55	DwP
33'55	TN
34'00	LtT
34'00	DwP
34'00	TN
34'05	LtT
34'05	DwP
34'05	TN
34'10	LtT
34'10	DwP
34'10	TN
34'15	LtT
34'15	DwP
34'15	TN
34'20	LtT
34'20	DwP
34'20	TN
34'25	LtT
34'25	DwP
34'25	TN
34'30	LtT
34'30	DwP
34'30	TN
34'35	LtT
34'35	DwP
34'35	TN
34'40	LtT
34'40	DwP
34'40	TN
34'45	LtT
34'45	DwP
34'45	AnQ
34'45	TN
34'50	LtT
34'50	DwP
34'50	AnQ
34'50	TN
34'55	LtT
34'55	DwP
34'55	TN
35'00	LtT
35'00	DwP
35'00	TN
35'05	LtT
35'05	DwP
35'05	TN
35'10	LtT
35'10	DwP
35'10	TN
35'15	LtT
35'15	DwP
35'15	TN
35'20	LtT
35'20	DwP
35'20	TN
35'25	LtT
35'25	DwP
35'25	TN
35'30	LtT
35'30	DwP
35'30	TN
35'35	LtT
35'35	TN
35'40	LtT
35'40	DwP
35'40	TN
35'45	LtT
35'45	DwP
35'45	TN
35'50	LtT
35'50	DwP
35'50	TN
35'55	LtT
35'55	DwP
35'55	TN
36'00	LtT
36'00	DwP
36'00	TN
36'05	LtT
36'05	DwP
36'05	TN
36'10	LtT
36'10	DwP
36'10	TN
36'15	LtT
36'15	DwP
36'15	TN
36'20	LtT
36'20	DwP
36'20	TN
36'25	LtT
36'25	DwP
36'25	TN
36'30	LtT
36'30	DWP
36'30	AnQ
36'30	TN
36'35	LtT
36'35	DWP
36'35	AnQ
36'35	TN
36'40	LtT
36'40	AnQ
36'40	TN
36'45	LtT
36'45	DWP
36'45	AnQ
36'45	TN
36'50	LtT
36'50	DWP
36'50	AnQ
36'50	TN
36'55	LtT
36'55	DWP
36'55	TN
37'00	LtT
37'00	DWP
37'00	AnQ
37'00	TN
37'05	LtT
37'05	AnQ
37'05	TN
37'10	LtT
37'10	AnQ
37'10	TN
37'15	LtT
37'15	TN
37'20	LtT
37'20	DwP
37'25	LtT
37'25	DwP
37'30	LtT
37'30	DwP
37'35	LtT
37'35	DwP
37'35	TN
37'40	LtT
37'40	DwP
37'40	TN
37'45	LtT
37'45	DwP
37'45	TN
37'45	IB
37'50	LtT
37'50	DwP
37'50	TN
37'50	IB
37'55	LtT
37'55	DwP
37'55	TN
37'55	IB
38'00	LtT
38'00	DwP
38'00	TN
38'05	LtT
38'10	LtT
38'10	DwP
38'10	TN
38'15	LtT
38'15	AnQ
38'20	LtT
38'20	DwP
38'20	AnQ
38'25	LtT
38'25	AnQ
38'30	LtT
38'30	DwP
38'30	AnQ
38'35	LtT
38'35	DWP
38'35	AnQ
38'35	TN
38'40	LtT
38'40	DWP
38'40	AnQ
38'45	LtT
38'45	DWP
38'45	AnQ
38'45	TN
38'50	LtT
38'50	AnQ
38'50	TN
38'55	LtT
38'55	AnQ
39'00	LtT
39'00	DWP
39'05	LtT
39'05	DWP
39'10	LtT
39'10	DWP
39'15	LtT
39'15	DWP
39'15	AnQ
39'15	TN
39'20	LtT
39'20	AnQ
39'25	LtT
39'25	DwP
39'25	AnQ
39'30	LtT
39'30	DwP
39'30	AnQ
39'35	LtT
39'35	DwP
39'40	LtT
39'40	DwP
39'40	TN
39'45	LtT
39'45	DwP
39'45	IB
39'50	LtT
39'50	DwP
39'50	IB
39'55	LtT
39'55	DwP
39'55	IB
39'55	LtT
39'55	DwP
39'55	IB
40'00	LtT
40'00	DwP
40'00	IB
40'05	LtT
40'05	DwP
40'05	IB
40'10	LtT
40'10	IB
40'15	LtT
40'15	DwP
40'15	TN
40'15	IB
40'20	LtT
40'20	DwP
40'20	TN
40'20	IB
40'25	LtT
40'25	DwP
40'25	TN
40'25	IB
40'30	LtT
40'30	DwP
40'30	TN
40'30	IB
40'35	LtT
40'35	DwP
40'35	AnQ
40'35	IB
40'40	LtT
40'40	DwP
40'40	AnQ
40'40	IB
40'45	LtT
40'45	DwP
40'45	AnQ
40'50	LtT
40'50	DwP
40'50	AnQ
40'55	LtT
40'55	DwP
40'55	AnQ
41'00	LtT
41'00	DwP
41'00	AnQ
41'00	IB
41'05	LtT
41'05	DwP
41'05	IB
41'10	LtT
41'10	DwP
41'10	IB
41'15	LtT
41'15	DwP
41'15	IB
41'20	LtT
41'20	DwP
41'20	IB
41'25	LtT
41'25	DwP
41'25	IB
41'30	LtT
41'30	DwP
41'30	IB
41'35	LtT
41'35	DwP
41'35	IB
41'40	LtT
41'40	DwP
41'40	AnQ
41'40	IB
41'45	LtT
41'45	DwP
41'50	LtT
41'50	DwP
41'55	LtT
41'55	DwP
41'55	AnQ
42'00	LtT
42'00	DwP
42'00	AnQ
42'00	IB
42'05	LtT
42'05	AnQ
42'05	TN
42'05	IB
42'10	LtT
42'10	TN
42'10	IB
42'15	LtT
42'15	DWP
42'15	AnQ
42'15	TN
42'15	IB
42'20	LtT
42'20	DWP
42'20	TN
42'20	IB
42'25	LtT
42'25	DWP
42'25	TN
42'25	IB
42'30	LtT
42'30	DWP
42'30	AnQ
42'30	IB
42'35	LtT
42'35	AnQ
42'40	LtT
42'45	LtT
42'45	DwP
42'45	AnQ
42'50	LtT
42'50	DwP
42'55	LtT
42'55	DwP
43'00	LtT
43'00	DwP
43'00	AnQ
43'00	IB
43'05	LtT
43'05	DWP
43'05	IB
43'10	LtT
43'10	DWP
43'10	IB
43'15	LtT
43'15	IB
43'20	LtT
43'20	IB
43'25	LtT
43'25	IB
43'30	LtT
43'30	IB
43'35	LtT
43'35	AnQ
43'35	IB
43'40	LtT
43'40	AnQ
43'40	IB
43'45	LtT
43'45	AnQ
43'45	IB
43'50	LtT
43'50	AnQ
43'55	LtT
43'55	AnQ
44'00	LtT
44'00	AnQ
44'05	LtT
44'05	AnQ
44'10	LtT
44'15	LtT
44'15	AnQ
44'20	LtT
44'20	AnQ
44'25	LtT
44'30	LtT
44'30	IB
44'35	LtT
44'35	IB
44'40	LtT
44'40	IB
44'45	LtT
44'50	LtT
44'55	LtT
45'00	LtT
